# Supplementary material for: Exploring Heterosis in Melon (Cucumis melo L.)
Source: Plants (Basel). 2020 Feb 21;9(2):282. doi: 10.3390/plants9020282 (PMC7076541; doi:10.3390/plants9020282)
Supplement: Supplementary file 1 [file plants-09-00282-s001.zip]

Archive with 12 entries (9 files):
- supplementary/
- supplementary/Figure S1.pdf
- __MACOSX/
- __MACOSX/supplementary/
- __MACOSX/supplementary/._Figure S1.pdf
- supplementary/Table S1.doc
- __MACOSX/supplementary/._Table S1.doc
- supplementary/Table S2.doc
- __MACOSX/supplementary/._Table S2.doc
- supplementary/Table S3.doc
- __MACOSX/supplementary/._Table S3.doc
- __MACOSX/._supplementary
